# Supplementary material for: Mutations Affecting HVO_1357 or HVO_2248 Cause Hypermotility in Haloferax volcanii, Suggesting Roles in Motility Regulation
Source: Genes (Basel). 2020 Dec 31;12(1):58. doi: 10.3390/genes12010058 (PMC7824242; doi:10.3390/genes12010058)
Supplement: Supplementary file 1 [file genes-12-00058-s001.zip]

Archive with 9 entries (6 files):
- genes-12-00058-s001/
- genes-12-00058-s001/genes-1028798-supplementary/
- genes-12-00058-s001/genes-1028798-supplementary/Collins et al. 2020 Supplementary Figures 2/
- genes-12-00058-s001/genes-1028798-supplementary/Collins et al. 2020 Supplementary Figures 2/Figure S1_Generation of the Hfx. volcanii reference genome for Tn-insertion mutant genome analysis.docx
- genes-12-00058-s001/genes-1028798-supplementary/Collins et al. 2020 Supplementary Figures 2/Figure S2_ Gene Ortholog Neighbourhoods output using HVO_2248 of Hfx. volcanii DS2 as the reference (1).docx
- genes-12-00058-s001/genes-1028798-supplementary/Collins et al. 2020 Supplementary Figures 2/Figure S3_ Motility plates used to select for hypermotile mutants MC1-54 (1).docx
- genes-12-00058-s001/genes-1028798-supplementary/Collins et al. 2020 Supplementary Figures 2/File S1 Hfx. volcanii H295mod1_CHR reference sequence H295mod1 of the chromosome (with integrated plasmid pHV4).docx
- genes-12-00058-s001/genes-1028798-supplementary/Collins et al. 2020 Supplementary Figures 2/File S2 Hfx. volcanii H295mod1 pHV3 reference sequence H295mod1 of plasmid pHV3.docx
- genes-12-00058-s001/genes-1028798-supplementary/Collins et al. 2020 Supplementary Figures 2/Table S1.docx
